# Supplementary material for: Targeting the Unmet Need in Gastrointestinal Stromal Tumors: A Contemporary Review of Investigational Clinical Trials and Therapeutic Landscape
Source: Pharmaceuticals (Basel). 2026 Mar 29;19(4):548. doi: 10.3390/ph19040548 (PMC13118417; doi:10.3390/ph19040548)
Supplement: Supplementary file 1 [file pharmaceuticals-19-00548-s001.zip]

Archive with 1 entries (1 files):
- pharmaceuticals-4165238-supplementary.csv
