# Supplementary material for: Targeting the Unmet Need in Gastrointestinal Stromal Tumors: A Contemporary Review of Investigational Clinical Trials and Therapeutic Landscape
Source: Pharmaceuticals (Basel). 2026 Mar 29;19(4):548. doi: 10.3390/ph19040548 (PMC13118417; doi:10.3390/ph19040548)
Supplement: Supplementary file 1 [file pharmaceuticals-19-00548-s001.zip › pharmaceuticals-4165238-supplementary.csv]

NCT Number	Study Title	Study URL	Study Status	Conditions	Interventions	Primary Outcome Measures	Secondary Outcome Measures	Other Outcome Measures	Sponsor	Collaborators	Phases	Enrollment	Funder Type	Study Type	Study Design	Other IDs	Start Date	Completion Date	Locations
NCT06805825	A Study of the c-Kit Specific Antibody-Drug Conjugate NN3201 for Advanced and/or Metastatic Solid Tumors Known to Express c-Kit	https://clinicaltrials.gov/study/NCT06805825	RECRUITING	Gastrointestinal Stromal Tumors|Small-cell Lung Cancer|Adenoid Cystic Carcinoma|Uveal Melanoma|Neuroendocrine Tumors|Chromophobe Renal Cell Carcinoma|Clear Cell Renal Cell Carcinoma	DRUG: NN3201	Number of subjects with Dose-limiting Toxicities:, A DLT is defined as an AE that meets at least one of the criteria listed in protocol, according to National Cancer Institute (NCI) common terminology criteria for AE (CTCAE) version 5.0 and is considered by the investigator to be clinically relevant and attributed to the study treatment during the first 21 days after the first dose of study treat…	Choose which dose(s) will be used in the expansion cohorts, Assessing which dose(s) have anti-tumor benefit and an acceptable incidence of adverse events that allow for continued enrollment, 1 year|Pharmacokinetics (PK) of NN3201, Pharmacokinetics (PK) of NGM120 by measuring serum concentration of NGM120 at specified timepoints, 3 years|Assessment of anti-tumor activity, Assessment of anti-tumor …	Immunogenicity against NN3201, Immunogenicity against NN3201 by measuring percentage of subjects to develop antidrug antibodies and neutralizing antibodies, 3 years|Correlation Between Pharmacokinetic (PK) and Pharmacodynamic (PD) Variables, Safety, and Efficacy, Evaluation of the correlation between PK parameters (e.g., Cmax, AUC) and PD effects (e.g., changes in target biomarkers), and their re…	Novelty Nobility, Inc.		PHASE1	67	INDUSTRY	INTERVENTIONAL	Allocation: NON_RANDOMIZED|Intervention Model: SEQUENTIAL|Masking: NONE|Primary Purpose: TREATMENT	NN3201-ST100	03/02/2025	31/12/2027	University of Miami Miller School of Medicine, Miami, Florida, 33136, United States|The James Cancer Hospital and Solove Research Institute, Columbus, Ohio, 43210, United States|Oregon Health & Science University, Portland, Oregon, 97239, United States|The University of Texas MD Anderson Cancer Center, Houston, Texas, 77030, United States|NEXT Virginia, Fairfax, Virginia, 22031, United States
NCT06772233	A Study of Regorafenib Combined with Envafolimab for Metastatic Gastrointestinal Stromal Tumors with Kit Gene Exon 17 Mutation That Failed Standard Treatment	https://clinicaltrials.gov/study/NCT06772233	RECRUITING	Metastatic Gastrointestinal Stromal Tumors (GIST)	DRUG: regorafenib combined with envafolimab|DRUG: Control Group	Progression-Free Survival (PFS), Assessed by the investigator according to mRECIST 1.1 criteria, From enrollment to disease progression or death, whichever came first, assessed up to 2 years	Overall Survival (OS), Overall Survival (OS): Assessed by the investigator according to mRECIST 1.1 criteria., Overall Survival (OS): from enrollment to death, assessed up to 2 years|Objective Response Rate (ORR), Objective Response Rate (ORR): Assessed by the investigator according to mRECIST 1.1 criteria., assessed up to 2 years|Safety, The safety parameters of this study include clinical sympt…	Exploratory Study Endpoints-Correlation between the immune microenvironment of GIST and the efficacy of immunotherapy., Before enrollment, provide 15 paraffin tissue sections for the detection of immune microenvironment-related indicators, including PD-L1, CD4+ T cells, CD8+ T cells, and tumor-infiltrating lymphocytes (TILs)., From enrollment to the end of the study, assessed up to 2 years	Peking University		PHASE2	82	OTHER	INTERVENTIONAL	Allocation: RANDOMIZED|Intervention Model: PARALLEL|Masking: NONE|Primary Purpose: TREATMENT	GIST 006	2025-01	2026-08	Beijing Cancer Hospital, 52 Fucheng Road, Beijing, Beijing, 100142, China
NCT06760819	A Study to Learn More About How Well Treatment With Sevabertinib (BAY 2927088) Tablets Works and How Safe it is in Participants Who Have a Solid Tumor With Mutations of the Human Epidermal Growth Factor Receptor 2 (HER2)	https://clinicaltrials.gov/study/NCT06760819	RECRUITING	Advanced Solid Tumors|HER2 Mutation	DRUG: BAY2927088	Objective Response Rate (ORR) per RECIST 1.1 as assessed by BICR, ORR is defined as the proportion of participants with a best overall response of confirmed complete response (CR) or partial response (PR) per RECIST 1.1 by BICR. CR is defined as the disappearance of all target lesions. Any pathological lymph nodes (whether target or non-target) must have decreased in size to have a short axis of …	Duration of response (DOR) per RECIST 1.1 as assessed by BICR, DOR is defined as the time from date of first documented complete or partial response (if confirmed) until the earliest date of progressive disease (PD) per RECIST 1.1 as assessed by BICR, or death from any cause, whichever occurs first. PD is defined as a ≥20% increase in the sum of diameters of target lesions, taking as reference th…		Bayer		PHASE2	111	INDUSTRY	INTERVENTIONAL	Allocation: NON_RANDOMIZED|Intervention Model: SINGLE_GROUP|Masking: NONE|Primary Purpose: TREATMENT	22752|2024-517419-62-00	13/02/2025	25/10/2027	University of Alabama at Birmingham, Birmingham, Alabama, 35233, United States|City of Hope - Duarte Cancer Center, Duarte, California, 91010, United States|Florida Cancer Specialists & Research Institute - Fort Myers Cancer Center - Gladiolus, Fort Myers, Florida, 33908, United States|Dana-Farber Cancer Institute - Oncology Department, Boston, Massachusetts, 02215, United States|Brigette Harris …
NCT06655246	A Study of Ziftomenib, an Oral Menin Inhibitor, in Combination With Imatinib in Patients With Advanced Gastrointestinal Stromal Tumors (GIST)	https://clinicaltrials.gov/study/NCT06655246	RECRUITING	Gastrointestinal Stromal Tumor (GIST)|Gastrointestinal Stromal Tumor (GIST) of the Gastrointestinal Tract|Gastrointestinal Stromal Cancer|Gastrointestinal Stromal Neoplasm|Gastrointestinal Stromal Tumor, Malignant|Gastrointestinal Stromal Cell Tumors	DRUG: ziftomenib|DRUG: imatinib mesylate	Dose Escalation, Rate of Dose Limiting Toxicity per dose level, Cycle 1 (first 28 day cycle)|Dose Escalation, Recommended Phase 2 Dose Determination, Dose Expansion, Descriptive statistics of Adverse Events per the National Cancer Institute Common Terminology Criteria for Adverse Events (NCI-CTCAE) v5.0, First dose of ziftomenib up to and including 28 days after last dose of ziftomenib, or if the…	Dose Expansion, Recommended Phase 2 Dose Determination, and Dose Expansion: mRECIST Criteria, Clinical benefit rate (CBR), Up to 1 year following end of treatment with ziftomenib|Dose Expansion, Recommended Phase 2 Dose Determination, and Dose Expansion: mRECIST Criteria, Overall Response Rate (ORR), Up to 1 year following end of treatment with ziftomenib|Dose Expansion, Recommended Phase 2 Dose …		Kura Oncology, Inc.		PHASE1	157	INDUSTRY	INTERVENTIONAL	Allocation: NON_RANDOMIZED|Intervention Model: SINGLE_GROUP|Masking: NONE|Primary Purpose: TREATMENT	KO-MEN-015	27/03/2025	2028-12	University of Southern California, Los Angeles, California, 90033, United States|Yale University School of Medicine, New Haven, Connecticut, 06511, United States|University of Iowa, Iowa City, Iowa, 52242, United States|Harvard University, Boston, Massachusetts, 02215, United States|University of Michigan, Ann Arbor, Michigan, 48109, United States|Memorial Sloan-Kettering Cancer Center, New York,…
NCT06640361	A Study of Olverembatinib in SDH-deficient GIST.	https://clinicaltrials.gov/study/NCT06640361	RECRUITING	GIST	DRUG: Olverembatinib	Progression-free survival(PFS) rate, Proportion of subjects who do not experience disease progression or death after the first dose of treatment as assessed by Independent Review Committee., 36 months	Plasma concentrations of olverembatinib, Blood samples will be collected to measure the plasma concentration of olverembatinib., Cycle 2 to Cycle 3 (each cycle is 28 days)|Number of participants with treatment-related adverse events as assessed by CTCAE v5.0., According to CTCAE v5.0, the number and frequency of adverse events of test drug were assessed., Through study completion,an average of 2 …		Ascentage Pharma Group Inc.	HealthQuest Pharma Inc.	PHASE3	40	INDUSTRY	INTERVENTIONAL	Allocation: NA|Intervention Model: SINGLE_GROUP|Masking: NONE|Primary Purpose: TREATMENT	HQP1351GG301	11/11/2024	30/06/2029	Sun Yat-sen University Cancer Center, Guangzhou, Guangdong, 510000, China
NCT06630234	A Master Protocol to Evaluate DCC-3009 in Gastrointestinal Stromal Tumor (GIST)	https://clinicaltrials.gov/study/NCT06630234	RECRUITING	Gastrointestinal Stromal Tumor (GIST)	DRUG: DCC-3009	Number of Participants with Dose-Limiting Toxicities (DLT) (Part 1 Escalation), DLTs assessed for each dose level., Cycle 1 (28 Days)|Objective Response Rate (ORR) (Part 2 Expansion), ORR is the percentage of participants with confirmed complete response (CR) or confirmed partial response (PR) based on Modified Response Evaluation Criteria in Solid Tumors (mRECIST), v1.1., Baseline to Progressive…	Objective Response Rate (ORR) (Part 1 Escalation), ORR is the percentage of participants with confirmed complete response (CR) or confirmed partial response (PR) based on mRECIST, v1.1., Baseline to Progressive Disease (PD), Death due to Any Cause, or Start of New Antitumor Therapy (Estimated up to 24 months)|Duration of Response (DOR), DOR for participants with confirmed CR or confirmed PR based…		Deciphera Pharmaceuticals, LLC		PHASE1|PHASE2	120	INDUSTRY	INTERVENTIONAL	Allocation: NA|Intervention Model: SINGLE_GROUP|Masking: NONE|Primary Purpose: TREATMENT	DCC-3009-01-001	10/12/2024	2028-05	HonorHealth, Scottsdale, Arizona, 85258, United States|UC San Diego Moores Cancer Center, La Jolla, California, 92093, United States|University of Colorado Anschutz Medical Campus, Aurora, Colorado, 80045, United States|Mayo Clinic Florida, Jacksonville, Florida, 32224, United States|University of Miami - Sylvester Comprehensive Cancer Center, Miami, Florida, 33136, United States|Dana Farber Canc…
NCT06380816	A Phase I/II Trial of UCB4594 in Participants With Advanced Cancer	https://clinicaltrials.gov/study/NCT06380816	RECRUITING	Advanced Solid Tumours|Squamous Cell Carcinoma of Head and Neck|Carcinoma, Non-Small-Cell Lung|Colorectal Neoplasms|Triple Negative Breast Neoplasms|Carcinoma, Renal Cell (Clear Cell Only)|Esophageal Neoplasms|Stomach Neoplasms (Excluding Gastrointestinal Stromal Tumors)|Uterine Cervical Neoplasms|Ovarian Neoplasms|Pancreatic Neoplasms	DRUG: UCB4594	Recommended Phase 2 dose (RP2D) of UCB4594, The RP2D will be the dose(s) of UCB4594 (in units of mg) selected for further evaluation and will be determined based on the maximum tolerated dose or maximum administered dose (MTD/MAD) and all available safety, efficacy, pharmacokinetic (PK) and pharmacodynamic data (all modules - dose escalation \[module A\], monotherapy dose expansion \[module B\] a…	Number of patients achieving a complete response (CR)/immune CR (iCR) or partial response (PR)/immune PR (iPR) to UCB4594 (all modules)., Number of patients achieving a CR/iCR or PR/iPR to UCB4594 (all modules) according to Response Evaluation Criteria in Solid Tumours (RECIST) v1.1 and immune RECIST (iRECIST)., From baseline radiological disease assessment up to 13 months.|Maximum concentration …		Cancer Research UK	UCB Biopharma SRL	PHASE1|PHASE2	167	OTHER	INTERVENTIONAL	Allocation: NON_RANDOMIZED|Intervention Model: SEQUENTIAL|Masking: NONE|Primary Purpose: TREATMENT	CRUKD/24/001|ISRCTN26628699	09/07/2024	2029-11	The Christie NHS Foundation Trust, Manchester, United Kingdom|University Hospital Southampton NHS Foundation Trust, Southampton, United Kingdom
NCT06326346	GIST Oral Paclitaxel(Liporaxel)	https://clinicaltrials.gov/study/NCT06326346	NOT_YET_RECRUITING	Gastrointestinal Stromal Tumors	DRUG: Liporaxel	16 week disease control rate, according to Response Evaluation Criteria in Solid Tumors Version 1.1 (RECIST v1.1), 16 weeks	Progression-free survival, time from the date of first administration of palliative first-line chemotherapy to the date of the first objectively documented tumor progression or death, whichever occurs first), until the date of first documented progression or date of death from any cause, whichever came first, assessed up to 36 months|Overall survival, time from the date of first administration of…		Asan Medical Center		PHASE2	28	OTHER	INTERVENTIONAL	Allocation: NA|Intervention Model: SINGLE_GROUP|Masking: NONE|Primary Purpose: TREATMENT	AMC2401	01/08/2024	31/03/2027	Asan Medical Center, University of Ulsan College of Medicine, Seoul, Songpagu, 138-736, Korea, Republic of
NCT06208748	SARC044: a Phase II Trial of Bezuclastinib in Combination with Sunitinib in Patients with GIST	https://clinicaltrials.gov/study/NCT06208748	RECRUITING	Gastrointestinal Stromal Tumors|GIST	DRUG: Bezuclastinib in combination with sunitinib	To estimate the median progression free survival (mPFS), mPFS will be summarized with a Kaplan-Meier curve, From the time of first dose to the occurrence of disease progression (as accessed by mRECIST v1.1) or death due to any cause prior to documented disease progression, up to 2 years..	To determine KIT mutations in tumor tissue and circulating tumor DNA (ctDNA) associated with primary and acquired resistance to combination bezuclastinib and sunitinib., 1 year|To determine the objective response rate (ORR; complete responses + partial responses) at 16 weeks and total ORR in patients treated with bezuclastinib in combination with sunitinib., 16 weeks|To determine the clinical ben…		Sarcoma Alliance for Research through Collaboration	Cogent Biosciences, Inc.|Dana-Farber Cancer Institute|The Life Raft Group	PHASE2	40	OTHER	INTERVENTIONAL	Allocation: NA|Intervention Model: SINGLE_GROUP|Masking: NONE|Primary Purpose: TREATMENT	SARC044	01/08/2024	2027-06	Sylvester Comprehensive Cancer Center, University of Miami, Miami, Florida, 33136, United States|Dana Farber Cancer Institute, Boston, Massachusetts, 02215, United States|Oregon Health & Science University, Portland, Oregon, 97239, United States|Fox Chase Cancer Center, Philadelphia, Pennsylvania, 19111, United States
NCT06087263	Phase 2 Study to Evaluate the Efficacy of Regorafenib in Specific GIST Mutation Subsets (KIT Exon 17, 18, or 14 Mutation and SDHB Deficient GIST) in the Post-imatinib Second-line Setting.	https://clinicaltrials.gov/study/NCT06087263	RECRUITING	Gastrointestinal Stromal Tumors	DRUG: Regorafenib	Incidence of Adverse Events, Graded According to National Cancer Institute Common Terminology Criteria for Adverse Events (NCI CTCAE) Version (v) 5.0, through study completion; an average of 1 year			M.D. Anderson Cancer Center	Bayer	PHASE2	30	OTHER	INTERVENTIONAL	Allocation: NA|Intervention Model: SINGLE_GROUP|Masking: NONE|Primary Purpose: TREATMENT	2023-0390|NCI-2023-08857	18/06/2024	01/07/2034	M D Anderson Cancer Center, Houston, Texas, 77030, United States
NCT05970900	Preoperative Imatinib Mesylate Combined With Rectal-sparing Surgery in Patients With c-KIT Gene-mutant Rectal GIST	https://clinicaltrials.gov/study/NCT05970900	NOT_YET_RECRUITING	Gastrointestinal Stromal Tumor of Rectum	DRUG: Imatinib Mesylate|PROCEDURE: Local resection	Organ preservation, Rectum intact, owing to no total mesorectal excision (TME), no locoregional regrowth unless amenable to limited, curative (R0) salvage surgery by local excision (LE) and no permanent stoma (including a never reversed protective stoma, or a stoma owing to toxicities and/or poor functional outcomes), 18 months	3-year disease-free survival, The proportion of participants who remain disease-free at 3 years after surgery, 36 months|Local recurrence rate, The local recurrence rate is defined as the incidence detection of a tumor involving the bowel wall only that occurs after LE or TME, 36 months|Overall survival, The proportion of participants who remain survival at 3 years after surgery, 36 months|R0 res…		Fujian Medical University Union Hospital		PHASE3	23	OTHER	INTERVENTIONAL	Allocation: NA|Intervention Model: SINGLE_GROUP|Masking: NONE|Primary Purpose: TREATMENT	2023XHYG0025-01	01/10/2023	01/10/2029	Weizhong Jiang, Fuzhou, Fujian, 350001, China
NCT05957367	A Study of Inlexisertib (DCC-3116) in Combination With Anticancer Therapies in Participants With Advanced Malignancies	https://clinicaltrials.gov/study/NCT05957367	RECRUITING	GIST	DRUG: Inlexisertib|DRUG: Ripretinib	Incidence of Adverse Events (Escalation Phase), Identify the observed adverse events and serious adverse events associated with inlexisertib in combination with other anticancer therapies., Approximately 24 months|Recommended Phase 2 Doses (RP2D) (Escalation Phase), Identify the dose-limiting toxicities for each dose level tested and determine the recommended Phase 2 doses of inlexisertib in comb…	Duration of response (DoR), DoR is defined as the time interval from the time that the measurement criteria are first met for CR or PR (whichever is first recorded) per histology-specific consensus response criteria until the first date that the progressive disease is objectively documented or death, whichever occurs first., Approximately 24 months|Disease Control Rate (DCR), The DCR is defined a…		Deciphera Pharmaceuticals, LLC		PHASE1|PHASE2	94	INDUSTRY	INTERVENTIONAL	Allocation: NON_RANDOMIZED|Intervention Model: SEQUENTIAL|Masking: NONE|Primary Purpose: TREATMENT	DCC-3116-01-002|2024-516476-15-00	28/09/2023	2029-03	University of Southern California - Norris Comprehensive Cancer Center, Los Angeles, California, 90033, United States|UCLA Department of Medicine-Hematology/Oncology, Los Angeles, California, 90095, United States|Sylvester Comprehensive Cancer Center, Miami, Florida, 33136, United States|START Midwest, Grand Rapids, Michigan, 49546, United States|Washington University School of Medicine - Siteman…
NCT05905887	Rivoceranib Plus Paclitaxel in Patients With Gastrointestinal Stromal Tumor	https://clinicaltrials.gov/study/NCT05905887	RECRUITING	Gastrointestinal Stromal Tumors	DRUG: Rivoceranib Mesylate, Paclitaxel	Disease control rate, at 12 weeks			Asan Medical Center		PHASE2	48	OTHER	INTERVENTIONAL	Allocation: NA|Intervention Model: SINGLE_GROUP|Masking: NONE|Primary Purpose: TREATMENT	AMC2301	06/09/2023	31/12/2026	Asan Medical Center, University of Ulsan College of Medicine, Seoul, 138-736, Korea, Republic of
NCT05734105	A Study of Ripretinib vs Sunitinib in Patients With Advanced GIST With Specific KIT Exon Mutations Who Were Previously Treated With Imatinib	https://clinicaltrials.gov/study/NCT05734105	RECRUITING	GIST	DRUG: Ripretinib|DRUG: Sunitinib	Progression-free Survival (PFS), The time from randomization until documented progressive disease (PD) based on IRR per mRECIST or death due to any cause, whichever occurs first., Up to end of treatment; up to approximately 48 months	Objective Response Rate (ORR), Compare ORR by IRR of ripretinib vs sunitinib using mRECIST, Up to end of treatment; up to approximately 48 months|Overall Survival (OS), Compare OS of ripretinib vs sunitinib, Up to approximately 48 months		Deciphera Pharmaceuticals, LLC		PHASE3	54	INDUSTRY	INTERVENTIONAL	Allocation: RANDOMIZED|Intervention Model: PARALLEL|Masking: NONE|Primary Purpose: TREATMENT	DCC-2618-03-003|2022-503058-37-00	13/12/2023	2027-12	UC San Diego Moores Cancer Center, La Jolla, California, 92093, United States|Yale University, New Haven, Connecticut, 06520, United States|Mayo Clinic Florida, Jacksonville, Florida, 32224, United States|Sylvester Comprehensive Cancer Center, Miami, Florida, 33136, United States|Moffitt Cancer Center, Tampa, Florida, 33612, United States|Johns Hopkins Hospital, Baltimore, Maryland, 21287, United…
NCT05661643	The Efficacy and Safety of Temozolomide in SDH-deficient GIST	https://clinicaltrials.gov/study/NCT05661643	RECRUITING	Gastrointestinal Stromal Tumors	DRUG: Temozolomide capsule	Objective respone rate in SDH deficiency wild type GIST, complet response+partial response defined by RECIST v1.1, up to 4 years			Asan Medical Center		PHASE2	29	OTHER	INTERVENTIONAL	Allocation: NA|Intervention Model: SINGLE_GROUP|Masking: NONE|Primary Purpose: TREATMENT	AMC2203	28/06/2023	31/12/2027	Asan Medical Center, University of Ulsan College of Medicine, Seoul, 138-736, Korea, Republic of
NCT05500391	Assessment of Compliance With Monitoring Conducted by a Physician in Person or by a Nurse in Remote Monitoring	https://clinicaltrials.gov/study/NCT05500391	RECRUITING	Stage I Testicular Seminoma|Stage I Testicular Nonseminomatous Germ Cell Tumor|Gastrointestinal Stromal Tumors|Ovarian Germ Cell Tumor|Adenocarcinoma, Clear Cell|Borderline Ovarian Tumor|Sex Cord-Stromal Tumor|Mucinous Adenocarcinoma of Ovary|Carcinoma, Small Cell|Carcinosarcoma, Ovarian|Serous Tumor of Ovary|Glioma|Neuroendocrine Tumors|Aggressive Fibromatosis of Abdominal Wall (Disorder)	OTHER: Oncological Follow-up	2-year compliance to the customized surveillance plan, Compliance is defined by completion of all scheduled examinations (telephone contact, biological, clinical examination and imaging examination) with a margin of + or - 30 days from the scheduled date, 2 years	5-year compliance to the customized surveillance plan, Compliance is defined by completion of all scheduled examinations (telephone contact, biological, clinical examination and imaging examination) with a margin of + or - 30 days from the scheduled date, 5 years|Drop-out rate, Rate of patients lost to follow-up or quitting the surveillance program, 5 years|Description of the use of care, * numbe…	Costs in terms of medical transport use, Medical transport includes light medical vehicles and ambulances, 5 years|Salary mass mobilized from a hospital perspective in both arms, Salary mass mobilized from a hospital perspective in both arms, 5 years|Patient satisfaction, Patients will answer a satisfaction survey (French Version of the Princess Margaret Hospital Satisfaction With Doctor) at diff…	Centre Oscar Lambret	Canceropôle Nord Ouest|Groupement Interrégional de Recherche Clinique et d'Innovation	PHASE2	88	OTHER	INTERVENTIONAL	Allocation: RANDOMIZED|Intervention Model: PARALLEL|Masking: NONE|Primary Purpose: HEALTH_SERVICES_RESEARCH	SUR-CAN-2201	28/02/2024	2029-10	CHU Amiens, Amiens, 80054, France|Centre François Baclesse, Caen, 14076, France|Centre Oscar Lambret, Lille, 59020, France
NCT05493215	Imatinib TDM in GIST	https://clinicaltrials.gov/study/NCT05493215	RECRUITING	Gastrointestinal Stromal Tumors	DRUG: Imatinib	Incidence of Grade 3/4 adverse events attributable to imatinib per CTCAE v5.0, To compare the incidence of Grade 3/4 adverse events attributable to imatinib per CTCAE v5.0 in patients who receive therapeutic drug monitoring (TDM) with imatinib to a historical control., 6 months	Percent of patients achieving therapeutic levels of imatinib., Percent of patients achieving therapeutic levels of imatinib., 6 months|Quality of Life based on the EORTC QLQ-C30, Quality of Life will be assessed using the EORTC Core Quality of Life questionnaire (EORTC QLQ-C30). The EORTC QLQ-C30 is designed to measure cancer patients' physical, psychological and social functions. It incorporates…		Reema A. Patel		PHASE2	28	OTHER	INTERVENTIONAL	Allocation: NA|Intervention Model: SINGLE_GROUP|Masking: NONE|Primary Purpose: TREATMENT	MCC-23-GI-131	26/03/2024	2025-12	Markey Cancer Center, Lexington, Kentucky, 40536, United States
NCT05489237	First-in-human Study of IDRX-42 in Participants With Metastatic and/or Unresectable Gastrointestinal Stromal Tumors	https://clinicaltrials.gov/study/NCT05489237	RECRUITING	Gastrointestinal Stromal Tumor (GIST)|Digestive System Disease|Gastrointestinal Diseases|Metastatic Cancer	DRUG: IDRX-42	Phase 1 (Dose Escalation) - Safety and Tolerability (Nature, incidence, and severity of any DLTs), When participant completes 1 cycle (28 days) treatment with safety and tolerability assessment by investigators|Phase 1 (Dose Escalation) - Safety and Tolerability (Nature, incidence, and severity of any DLTs), Approximately 18 months from first participant enrolled|Phase 1 (Dose Escalation) - Deter…	Phase 1 (Dose Escalation)- Number of participants with non-DLT TEAEs and with laboratory test results, 6 months|Phase 1 (Dose Escalation) - ORR per mRECIST v1.1, 6 months|Phase 1 (Dose Escalation) - Cmax; Maximum Observed Concentration of IDRX-42, At the end of Cycle 1 Day 1 and at the end of Cycle 2 Day 1 (each cycle is 28 days)|Phase 1 (Dose Escalation) - Tmax; Time of First Occurrence of Maxim…		IDRx, Inc.		PHASE1	269	INDUSTRY	INTERVENTIONAL	Allocation: NON_RANDOMIZED|Intervention Model: PARALLEL|Masking: NONE|Primary Purpose: TREATMENT	IDRX-42-001|StrateGIST 1	01/08/2022	13/09/2026	University of Miami, Miami, Florida, 33136, United States|Dana-Farber Cancer Institute, Boston, Massachusetts, 02215, United States|Memorial Sloan Kettering, New York, New York, 10021-0005, United States|Oregon Health & Science University (OHSU), Portland, Oregon, 97239, United States|Temple University Health System (Temple Health) - Fox Chase Cancer Center (FCCC) - Main Campus, Philadelphia, Pen…
NCT05385549	5 Years of Adjuvant Imatinib in Patients With Gastrointestinal Stromal Tumor With a High Risk	https://clinicaltrials.gov/study/NCT05385549	RECRUITING	Gastrointestinal Stromal Tumors	DRUG: Imatinib Mesylate	PFS, Progression-free survival (PFS) per the RECIST v1.1 is defined as the time from the date of first dosing of Imatinib to the date of progression or death due to any cause, up to 5years			Asan Medical Center		PHASE2	35	OTHER	INTERVENTIONAL	Allocation: NA|Intervention Model: SINGLE_GROUP|Masking: NONE|Primary Purpose: TREATMENT	AMC2202	07/09/2022	30/04/2030	Asan Medical Center, University of Ulsan College of Medicine, Seoul, 138-736, Korea, Republic of
NCT05366816	ctDNA-Guided Sunitinib And Regorafenib Therapy for GIST	https://clinicaltrials.gov/study/NCT05366816	RECRUITING	Gastrointestinal Stromal Tumors	DRUG: Sunitinib|DRUG: Regorafenib	Number of Participants Achieving Overall Response, The overall response rate (ORR) will be defined as the number of evaluable patients whose best overall response to study treatment is complete response (CR) or partial response (PR). ORR will be assessed using Choi criteria by treating physician., Up to 12 months	Progression-Free Survival (PFS), Progression-free survival (PFS) will be defined as the time elapsed from the start of treatment to the date of documented progression or death, whichever comes first. For surviving patients without progression who begin alternative treatment, PFS will be censored at the last date of documented progression-free status prior to starting alternative treatment. Simila…		University of Miami		PHASE2	48	OTHER	INTERVENTIONAL	Allocation: NON_RANDOMIZED|Intervention Model: PARALLEL|Masking: NONE|Primary Purpose: TREATMENT	20201368	17/10/2023	31/12/2028	University of Miami, Miami, Florida, 33136, United States
NCT05245968	A Study of Pimitespib in Combination With Imatinib in Patients With GIST (CHAPTER-GIST-101)	https://clinicaltrials.gov/study/NCT05245968	RECRUITING	Gastrointestinal Stromal Tumors	DRUG: Pimitespib|DRUG: Imatinib|DRUG: Sunitinib	Dose-limiting toxicity (DLT) of pimitespib in combination with imatinib, At the end of Cycle 1 (each cycle is 28 days)|Maximum tolerable dose (MTD) of pimitespib in combination with imatinib, At the end of Cycle 1 (each cycle is 28 days)|Progression-free survival (PFS), approximately 2 years	Overall survival (OS), approximately 2 years|Overall response rate (ORR), approximately 2 years|Disease control rate (DCR), approximately 2 years|Duration of response (DoR), approximately 2 years|Adverse event (AE), approximately 2 years|Adverse drug reaction (ADR), approximately 2 years|Maximum plasma concentration (Cmax), Multiple time points on Day 1 and Day5 or Day12 of Cycle 1 (each cycle is…		Taiho Pharmaceutical Co., Ltd.		PHASE1	78	INDUSTRY	INTERVENTIONAL	Allocation: RANDOMIZED|Intervention Model: PARALLEL|Masking: NONE|Primary Purpose: TREATMENT	10058060	01/12/2021	2025-12	Flinders Medical Center, Adelaide, Australia|Alfred Health, Melbourne, Australia|Beijing Cancer Hospital, Beijing, China|Fudan University, Shanghai Cancer Center, Shanghai, China|National Cancer Center Hospital East, Chiba, Japan|Hokkaido University Hospital, Hokkaido, Japan|Kumamoto University Hospital, Kumamoto, Japan|Osaka University Hospital, Osaka, Japan|National Cancer Center Hospital, Toky…
NCT05208047	(Peak) A Phase 3 Randomized Trial of CGT9486+Sunitinib vs. Sunitinib in Subjects With Gastrointestinal Stromal Tumors	https://clinicaltrials.gov/study/NCT05208047	ACTIVE_NOT_RECRUITING	Advanced Gastrointestinal Stromal Tumors|Metastatic Cancer	DRUG: CGT9486 plus sunitinib|DRUG: CGT9486|DRUG: Sunitinib|DRUG: Sunitinib|DRUG: Midazolam|DRUG: CGT9486 plus sunitinib	Part 1a - pharmacokinetics - Cmax, Maximum plasma concentration (Cmax), 16 days|Part 1a - pharmacokinetics - AUC, Area under the plasma concentration-time curve (AUC), 16 days|Part 1b - pharmacokinetics - Cmax, Maximum plasma concentration (Cmax), 14 days|Part 1b - pharmacokinetics - AUC, Area under the plasma concentration-time curve (AUC), 14 days|Part 1b - pharmacokinetics - Tmax, Time to maxi…	All Study Parts - observing the safety of each treatment regimen., Incidence and severity of Adverse Events from first dose of study drug, Approximately 48 months|All Study Parts - observing the safety of each treatment regimen., Incidence and severity of Serious Adverse Events from first dose of study drug, Approximately 48 months|All Study Parts - observing the safety of each treatment regimen.…		Cogent Biosciences, Inc.		PHASE3	442	INDUSTRY	INTERVENTIONAL	Allocation: RANDOMIZED|Intervention Model: PARALLEL|Masking: NONE|Primary Purpose: TREATMENT	CGT9486-21-301	14/04/2022	2026-09	University of Alabama at Birmingham, Birmingham, Alabama, 35249, United States|Mayo Clinic, Scottsdale, Arizona, 85259, United States|University of Arizona- Cancer Center, Tucson, Arizona, 85719, United States|City of Hope, Duarte, California, 91010, United States|University of California, Los Angeles (UCLA), Los Angeles, California, 90404, United States|University of California, San Diego (UCSD)…
NCT05152472	A Prospective, Randomized, Multicenter, Comparative Study of the Efficacy of Imatinib Resumption Combined with Atezolizumab Versus Imatinib Resumption Alone in Patients with Unresectable Advanced Gastrointestinal Stromal Tumors (GIST) After Failure of Standard Treatments	https://clinicaltrials.gov/study/NCT05152472	RECRUITING	Unresectable Gastrointestinal Stromal Tumor (GIST)|Locally Advanced Gastrointestinal Stromal Tumor (GIST)|Metastatic Gastrointestinal Stromal Tumor	DRUG: Atezolizumab 1200 mg|DRUG: Imatinib 400 MG	Progression-Free Survival (PFS), Time from the date of randomization to the date of first disease progression, or death from any cause, whichever occurs first, 48 months	Best Response Rate (BRR), The best response from randomization : Complete Response (CR), Partial Response (PR), Stable Disease (SD) or Progressive Disease (PD), 48 months|Objective Response Rate (ORR), The proportion of patients with a best overall response of CR or PR during the study, 48 months|Time to Treatment Failure (TTF), The time from the date of randomization to the date of permanent stu…		Centre Leon Berard		PHASE2	110	OTHER	INTERVENTIONAL	Allocation: RANDOMIZED|Intervention Model: PARALLEL|Masking: NONE|Primary Purpose: TREATMENT	ET19-075- ATEZOGIST	14/01/2022	2027-10	Centre Léon Bérard, Lyon, Rhône, 69373, France|Institut Bergonié, Bordeaux, 33076, France|Centre Oscar Lambret, Lille, 59020, France|Hôpital de La Timone, Marseille, 13385, France|Centre Antoine Lacassagne, Nice, 06189, France|CHU Poitiers, Poitiers, 86000, France|Hôpital Robert Debré, Reims, 51090, France|Centre Eugène Marquis, Rennes, 35042, France|Institut de cancérologie de l'Ouest, Saint-Her…
NCT05009927	Efficiency of Imatinib Treatment After 10 Years of Treatment in Patients With Gastrointestinal Stromal Tumours (GIST) (Gist-Ten)	https://clinicaltrials.gov/study/NCT05009927	RECRUITING	Metastatic Gastrointestinal Stromal Tumor (GIST)|C-KIT Mutation|Advanced Gastrointestinal Stromal Tumor (GIST)	DRUG: Imatinib tablets	Progression-free-rate at 6 months (PFR 6m), Defined as the rate of patients with a non-progressive disease 6 months after randomization, 6 months after randomization	Progression-free-survival (PFS), Time from the date of randomization to the date of the first documented progression, or date of death due to any cause. Patients with no event at the time of the analysis will be censored at the date of last available tumor assessment, 5 years (i.e. at the the time of last patient last visit)|Overall Survival (OS), the time from the date of randomization to the da…		Centre Leon Berard		PHASE2	50	OTHER	INTERVENTIONAL	Allocation: RANDOMIZED|Intervention Model: PARALLEL|Masking: NONE|Primary Purpose: TREATMENT	GIST-TEN	03/01/2022	2027-01	CHU Besançon, Besançon, 25000, France|Institut Bergonié, Bordeaux, 33076, France|CHU Dupuytren, Limoges, 87042, France|Centre Léon Bérard, Lyon, 69373, France|Institut Paoli Calmettes, Marseille, 13273, France|Institut Curie, Paris, 75005, France|CHU de Reims, Reims, 51100, France|Centre Eugène Marquis, Rennes, 35042, France|Institut de Cancérologie de l'Ouest - Site Réné Gauducheau, Saint-Herbla…
NCT04933669	Prospective Multicenter Clinical Study of Neoadjuvant Imatinib Mesylate for Gastrointestinal Stromal Tumors	https://clinicaltrials.gov/study/NCT04933669	RECRUITING	Progression-free Survival|Gastrointestinal Stromal Tumor|Neoadjuvant	DRUG: Imatinib	Progression free survival（PFS）, Progression free survival（PFS）, 5 years	Overall survival（OS）, Overall survival（OS）, 5 years|Objective Response Rate （ORR）, Rate of complete and partial response according to Choi criteria, Up to 1 year|R0 resection rate, complete resection rate with microscopically negative margin, Up to 1 year		First Affiliated Hospital of Zhejiang University	Second Affiliated Hospital, School of Medicine, Zhejiang University|Sir Run Run Shaw Hospital|Zhejiang Cancer Hospital|First Affiliated Hospital of Wenzhou Medical University|Taizhou Hospital of Zhejiang Province affiliated to Wenzhou Medical University|Ningbo No. 1 Hospital	PHASE2	122	OTHER	INTERVENTIONAL	Allocation: NA|Intervention Model: SINGLE_GROUP|Masking: NONE|Primary Purpose: TREATMENT	IIT20210023C-R1	07/09/2021	31/12/2029	The First Affiliated Hospital, College of Medicine, Zhejiang University, Hangzhou, Zhejiang, 310003, China
NCT04924075	Belzutifan/MK-6482 for the Treatment of Advanced Pheochromocytoma/Paraganglioma (PPGL), Pancreatic Neuroendocrine Tumor (pNET), Von Hippel-Lindau (VHL) Disease-Associated Tumors, Advanced Gastrointestinal Stromal Tumor (wt GIST), or Solid Tumors With HIF-2α Related Genetic Alterations (MK-6482-015)	https://clinicaltrials.gov/study/NCT04924075	RECRUITING	Pheochromocytoma/Paraganglioma|Pancreatic Neuroendocrine Tumor|Von Hippel-Lindau Disease|Advanced Gastrointestinal Stromal Tumor|HIF-2α Mutated Cancers	DRUG: Belzutifan	Objective Response Rate (ORR) as Assessed by Blinded Independent Central Review (BICR), ORR is the percentage of participants with complete response (CR: disappearance of all target lesions) or partial response (PR: at least a 30% decrease in the sum of diameters of target lesions, taking as reference the baseline sum of the diameters of target lesions) until progressive disease (PD, at least a 2…	Duration of Response (DOR) as Assessed by BICR, DOR is the time from first documented evidence of CR or PR until disease progression or death due to any cause, whichever occurs first., Up to approximately 5.5 years|Time to Response (TTR) as Assessed by BICR, TTR is defined as the time from first dose of belzutifan to first documented evidence of CR or PR., Up to approximately 5.5 years|Disease Co…		Merck Sharp & Dohme LLC		PHASE2	322	INDUSTRY	INTERVENTIONAL	Allocation: NA|Intervention Model: SINGLE_GROUP|Masking: NONE|Primary Purpose: TREATMENT	6482-015|MK-6482-015|PT2977|jRCT2011220024|2023-504853-11-00|2020-005028-13	12/08/2021	04/06/2029	Cedars-Sinai Medical Center ( Site 0110), Los Angeles, California, 90048, United States|Northwestern University - Robert H. Lurie Comprehensive Cancer Center ( Site 0130), Chicago, Illinois, 60611, United States|University of Iowa ( Site 0104), Iowa City, Iowa, 52242, United States|Johns Hopkins Hospital-Sidney Kimmel Comprehensive Cancer Center - Developmental Therapeutics ( Site 0108), Baltimor…
NCT04595747	Testing the Anti-cancer Drug, Rogaratinib (BAY 1163877), for Treatment of Advanced Sarcoma With Alteration in Fibroblast Growth Factor Receptor (FGFR 1-4), and in Patients With SDH-deficient Gastrointestinal Stromal Tumor (GIST)	https://clinicaltrials.gov/study/NCT04595747	ACTIVE_NOT_RECRUITING	Locally Advanced Gastrointestinal Stromal Tumor|Locally Advanced Sarcoma|Metastatic Gastrointestinal Stromal Tumor|Metastatic Sarcoma|Stage III Gastric and Omental Gastrointestinal Stromal Tumor AJCC v8|Stage III Small Intestinal, Esophageal, Colorectal, Mesenteric, and Peritoneal Gastrointestinal Stromal Tumor AJCC v8|Stage IV Gastric and Omental Gastrointestinal Stromal Tumor AJCC v8|Stage IV S…	PROCEDURE: Biopsy Procedure|PROCEDURE: Biospecimen Collection|PROCEDURE: Computed Tomography|PROCEDURE: Magnetic Resonance Imaging|PROCEDURE: Positron Emission Tomography|DRUG: Rogaratinib	Objective radiographic response, The duration of overall response is measured from the time measurement criteria are met for complete response or partial response (whichever is first recorded) until the first date that recurrent or progressive disease is objectively documented (taking as reference for progressive disease the smallest measurements recorded since the treatment started)., Up to 30 d…	Progression-free survival, Will be estimated using Kaplan-Meier method., From start of treatment to time of progression or death, whichever occurs first, assessed up to 30 days after removal from study|Incidence of adverse events, Adverse events will be measured by the National Cancer Institute Common Terminology Criteria for Adverse Events version 5.0., Up to 30 days after removal from study	Serial measurements of FGFR and FGFR ligand, Will be evaluated in serial tumor biopsies as potential pharmacodynamic markers of FGFR pathway inhibition by ribonucleic acid sequencing. Estimation of continuous biomarker measures will be via mean or median as appropriate and standard deviation., Up to 30 days after removal from study|Mechanisms of resistance, Will identify mechanisms of resistance …	National Cancer Institute (NCI)		PHASE2	48	NIH	INTERVENTIONAL	Allocation: NA|Intervention Model: SINGLE_GROUP|Masking: NONE|Primary Purpose: TREATMENT	NCI-2020-08011|NCI-2020-08011|21-070|10411|10411|UM1CA186709	03/05/2021	01/07/2026	City of Hope Comprehensive Cancer Center, Duarte, California, 91010, United States|City of Hope at Irvine Lennar, Irvine, California, 92618, United States|UCHealth University of Colorado Hospital, Aurora, Colorado, 80045, United States|University of Miami Miller School of Medicine-Sylvester Cancer Center, Miami, Florida, 33136, United States|UM Sylvester Comprehensive Cancer Center at Plantation,…
